# Supplementary material for: Modulation of the Primary Astrocyte-Enriched Cultures’ Oxylipin Profiles Reduces Neurotoxicity
Source: Metabolites. 2021 Jul 30;11(8):498. doi: 10.3390/metabo11080498 (PMC8399552; doi:10.3390/metabo11080498)
Supplement: Supplementary file 1 [file metabolites-11-00498-s001.zip]

Archive with 1 entries (1 files):
- metabolites-1305966-supplementary.pdf
